# Supplementary material for: Maize residue retention shapes soil microbial communities and co-occurrence networks upon freeze-thawing cycles
Source: PeerJ. 2024 Jun 14;12:e17543. doi: 10.7717/peerj.17543 (PMC11182024; doi:10.7717/peerj.17543)
Supplement: Supplemental Information 3 [file peerj-12-17543-s003.csv]

XH	Straw	FT	Cycle	Repetition	treatment	AK	AP	PH	respiration	JTNH4-N	JTN03-N	N	C	C/N
X1	CK	1	1	1	1CK	336.2	169.8239725	8.3	48112.09	31.47	88.26	0.14	1.581	11.29285714
X10	CK	2	1	2	2CK	315.2	172.5377836	8.01	19910.31	42.81	114.58	0.136	1.498	11.01470588
X11	CK	2	1	3	2CK	318.25	167.4167017	7.96	11098.34	39.3	38.7	0.136	1.52	11.17647059
X12	CK	2	1	4	2CK	352.075	174.8922948	7.81	16066.06	24.06	58.3	0.141	1.548	10.9787234
X13	RR	2	1	1	2RR	585.325	210.4001308	7.31	13205	27.39	65.53	0.148	1.5	10.13513514
X14	RR	2	1	2	2RR	660.725	218.8118896	7.27	8400.1	28.35	80.09	0.143	1.52	10.62937063
X15	RR	2	1	3	2RR	579.375	217.9621437	7.23	6434.1	26.61	46.91	0.145	1.526	10.52413793
X16	RR	2	1	4	2RR	543.825	209.3363723	7.22	5738.7	26.61	62.01	0.149	1.557	10.44966443
X17	CK	3	1	1	3CK	342.3	174.238275	7.38	7090.074	24.24	50.95	0.152	1.733	11.40131579
X18	CK	3	1	2	3CK	328.875	184.9990828	7.3	11941.55	26.92	57.47	0.145	1.634	11.26896552
X19	CK	3	1	3	3CK	380.775	172.4297952	7.27	7116.884	27.93	61.85	0.148	1.664	11.24324324
X2	CK	1	1	2	1CK	390.825	172.3933515	8.43	36392.94	31.19	57.91	0.141	1.578	11.19148936
X20	CK	3	1	4	3CK	391.8	176.0653555	7.22	5696.132	42.87	144.04	0.146	1.655	11.33561644
X21	RR	3	1	1	3RR	499.6	194.7447154	7.2	22938.65	40.77	21.52	0.157	1.795	11.43312102
X22	RR	3	1	2	3RR	564.55	204.2031398	7.09	21165.65	42.16	47.01	0.149	1.597	10.71812081
X23	RR	3	1	3	3RR	540.875	210.979649	7.05	21056.82	47.88	42.53	0.151	1.63	10.79470199
X24	RR	3	1	4	3RR	539.05	204.1341166	6.99	29966.5	31.56	63.58	0.158	1.708	10.81012658
X25	CK	1	3	1	1CK	335.95	135.5166292	7.16	31252.35	41.06	48.42	0.143	1.602	11.2027972
X26	CK	1	3	2	1CK	309.125	169.3079742	7.11	28829.3	52.91	110.54	0.142	1.558	10.97183099
X27	CK	1	3	3	1CK	327.975	170.4389702	7.04	20817.39	58.26	157.08	0.143	1.583	11.06993007
X28	CK	1	3	4	1CK	331.05	176.7269344	6.99	13389.27	56.83	127.98	0.145	1.597	11.0137931
X29	RR	1	3	1	1RR	533.45	206.9365791	6.53	6982.608	63.32	135.36	0.151	1.573	10.41721854
X3	CK	1	1	3	1CK	302.25	189.8333426	8.58	47166.67	23.71	70.28	0.135	1.521	11.26666667
X30	RR	1	3	2	1RR	574.55	211.432242	6.5	16195.29	62.63	123.58	0.147	1.499	10.19727891
X31	RR	1	3	3	1RR	646.975	207.1311941	6.51	9349.916	34.79	45.01	0.157	1.667	10.61783439
X32	RR	1	3	4	1RR	577.05	204.5986137	6.91	14845.19	35.65	48.76	0.151	1.565	10.36423841
X33	CK	2	3	1	2CK	320.3	172.1674736	6.85	14866.43	54.85	137.24	0.144	1.559	10.82638889
X34	CK	2	3	2	2CK	319.55	167.5313284	6.8	5818.053	35.61	47.4	0.145	1.578	10.88275862
X35	CK	2	3	3	2CK	337.125	185.1271098	6.76	15985.13	33.53	60	0.143	1.592	11.13286713
X36	CK	2	3	4	2CK	338.125	171.0091183	6.72	7159.071	34.28	52.79	0.144	1.587	11.02083333
X37	RR	2	3	1	2RR	581.25	189.7787592	6.23	14899	36.35	49.63	0.147	1.522	10.3537415
X38	RR	2	3	2	2RR	585.4	197.7267295	6.29	11108	33.49	41.22	0.152	1.541	10.13815789
X39	RR	2	3	3	2RR	613.35	210.3787964	6.23	9189.5	54.31	136.18	0.152	1.542	10.14473684
X4	CK	1	1	4	1CK	314.25	173.0787233	8.75	29264.54	37.78	61.4	0.146	1.662	11.38356164
X40	RR	2	3	4	2RR	586.975	217.9873852	6.22	12343	31.42	81.38	0.152	1.561	10.26973684
X41	CK	3	3	1	3CK	404.3	174.5287851	6.6	7117.832	32.66	80.84	0.14	1.588	11.34285714
X42	CK	3	3	2	3CK	392.8	171.4647994	6.56	8451.217	34.39	57.65	0.143	1.646	11.51048951
X43	CK	3	3	3	3CK	367.325	168.5127906	6.56	8473.894	47.91	110.52	0.138	1.567	11.35507246
X44	CK	3	3	4	3CK	386	186.6420966	6.47	10148.14	57.12	108.1	0.138	1.61	11.66666667
X45	RR	3	3	1	3RR	601.475	203.1047258	6.01	15536.26	58.36	91.04	0.151	1.601	10.60264901
X46	RR	3	3	2	3RR	724.175	202.1495386	6	8074.634	58.72	103.06	0.153	1.648	10.77124183
X47	RR	3	3	3	3RR	763.45	201.5411268	5.97	4577.238	65.09	123.48	0.157	1.687	10.74522293
X48	RR	3	3	4	3RR	708.525	205.1108038	5.93	8510.612	33.31	51.53	0.152	1.657	10.90131579
X49	CK	1	6	1	1CK	372.225	180.2194064	6.39	7803.977	32.99	40.66	0.14	1.574	11.24285714
X5	RR	1	1	1	1RR	572.25	211.2873031	8.52	5212.6	37.08	58.68	0.156	1.622	10.3974359
X50	CK	1	6	2	1CK	392.075	178.9888326	6.32	11628.57	35.68	58.16	0.139	1.615	11.61870504
X51	CK	1	6	3	1CK	501.375	176.7840139	6.31	8953.927	34.62	49.53	0.145	1.613	11.12413793
X52	CK	1	6	4	1CK	351.55	171.0807797	6.34	9740.893	65.9	143.8	0.137	1.55	11.31386861
X53	RR	1	6	1	1RR	652.775	213.4509694	5.84	28700.01	61.51	102.56	0.146	1.563	10.70547945
X54	RR	1	6	2	1RR	655.25	209.447664	5.81	17592.9	56.95	111.78	0.144	1.565	10.86805556
X55	RR	1	6	3	1RR	660.875	205.2388513	5.85	8034.85	65.45	128.48	0.15	1.626	10.84
X56	RR	1	6	4	1RR	624.475	210.1596243	5.81	14085.92	63.08	149.88	0.15	1.648	10.98666667
X57	CK	2	6	1	2CK	376.15	177.3955553	6.23	30351.78	59.81	93.06	0.136	2.268	16.67647059
X58	CK	2	6	2	2CK	359.475	172.7788022	6.28	14480.35	56.5	118	0.132	1.531	11.59848485
X59	CK	2	6	3	2CK	361.3	173.134113	6.23	5395.961	32.02	66.03	0.144	1.937	13.45138889
X6	RR	1	1	2	1RR	535.375	202.9715747	8.76	27187	43.01	124.6	0.147	1.551	10.55102041
X60	CK	2	6	4	2CK	354.125	171.7971044	6.16	3925.925	59.23	125.88	0.139	1.595	11.47482014
X61	RR	2	6	1	2RR	613.325	200.5958639	5.73	31995	34.2	49.01	0.146	1.535	10.51369863
X62	RR	2	6	2	2RR	682.475	203.8316134	5.71	15028	54.54	145.28	0.147	1.566	10.65306122
X63	RR	2	6	3	2RR	706.925	208.2342153	5.7	14890	34.12	61.7	0.152	1.627	10.70394737
X64	RR	2	6	4	2RR	658.9	208.6837852	6.17	16371	36.27	61.55	0.152	1.673	11.00657895
X65	CK	3	6	1	3CK	405.825	174.9991754	6.14	10213.3	35.36	60.25	0.134	1.545	11.52985075
X66	CK	3	6	2	3CK	395.15	182.8860031	6.13	13605.24	36.31	53.72	0.134	1.53	11.41791045
X67	CK	3	6	3	3CK	393.45	178.5718677	5.96	9858.737	36.14	51.98	0.135	1.519	11.25185185
X68	CK	3	6	4	3CK	372.7	178.9142807	5.94	31541.92	38.22	52.46	0.139	1.564	11.25179856
X69	RR	3	6	1	3RR	711.975	198.349388	5.5	8116.429	32.97	48.18	0.146	1.526	10.45205479
X7	RR	1	1	3	1RR	571.55	203.8353629	7.84	7316.6	47.48	17.69	0.151	1.583	10.48344371
X70	RR	3	6	2	3RR	532.175	210.6497184	5.5	12576.18	57.3	134.72	0.139	1.485	10.68345324
X71	RR	3	6	3	3RR	650.1	202.7054885	5.49	14340.8	54.81	90.62	0.156	1.665	10.67307692
X72	RR	3	6	4	3RR	586.6	210.820193	5.5	17163.43	52.2	122.9	0.146	1.532	10.49315068
X73	CK	1	12	1	1CK	426.775	196.393349	5.95	16882.86	54.56	153	0.137	1.835	13.39416058
X74	CK	1	12	2	1CK	398.15	206.1522854	5.89	17850.26	32.32	44.8	0.134	2.106	15.71641791
X75	CK	1	12	3	1CK	487.7	196.1352049	5.87	28154.11	33.51	56.23	0.137	1.705	12.44525547
X76	CK	1	12	4	1CK	410.175	185.4143991	5.9	19619.92	32.24	49.12	0.146	2.053	14.06164384
X77	RR	1	12	1	1RR	660.575	241.0180795	5.44	6960.388	34.86	59.88	0.16	1.699	10.61875
X78	RR	1	12	2	1RR	630.75	234.6646922	5.45	1734.169	35.2	40.1	0.142	1.509	10.62676056
X79	RR	1	12	3	1RR	640.175	238.3023484	5.42	17391.97	53.98	152.68	0.15	1.645	10.96666667
X8	RR	1	1	4	1RR	534.125	207.9846394	7.77	4382.825	45.11	37.94	0.152	1.617	10.63815789
X80	RR	1	12	4	1RR	640.675	242.963268	5.43	10944.49	61.89	137	0.15	1.75	11.66666667
X81	CK	2	12	1	2CK	414.15	200.2573931	5.84	7075.048	53.85	110.68	0.134	1.527	11.39552239
X82	CK	2	12	2	2CK	405.625	200.7271256	5.85	5127.882	33.46	48.73	0.135	1.558	11.54074074
X83	CK	2	12	3	2CK	406.4	201.7912363	5.84	26197.11	56.05	15.63	0.137	1.58	11.53284672
X84	CK	2	12	4	2CK	402.275	199.9826261	5.82	7465.351	61.98	37.33	0.137	1.596	11.64963504
X85	RR	2	12	1	2RR	587.025	236.4235062	5.39	5412.3	62.76	135.02	0.141	1.495	10.60283688
X86	RR	2	12	2	2RR	570.925	234.9000615	5.37	11065	62.97	163.24	0.154	1.672	10.85714286
X87	RR	2	12	3	2RR	684.375	233.7077917	5.39	14027	59.9	148.04	0.148	1.568	10.59459459
X88	RR	2	12	4	2RR	586.1	242.7299839	5.38	9025.1	33.07	61.68	0.144	1.571	10.90972222
X89	CK	3	12	1	3CK	409.725	195.2552558	5.77	3794.287	58.1	34.8	0.137	1.65	12.04379562
X9	CK	2	1	1	2CK	333.725	172.9570369	8.1	2918.661	37.26	114.88	0.138	1.589	11.51449275
X90	CK	3	12	2	3CK	409.375	196.3452786	5.81	7323.181	55.4	43.72	0.124	1.637	13.2016129
X91	CK	3	12	3	3CK	418.45	197.4572483	5.79	5070.012	40.89	57.18	0.141	1.733	12.29078014
X92	CK	3	12	4	3CK	472.975	191.1479309	5.83	8665.905	35.58	56.7	0.141	1.627	11.53900709
X93	RR	3	12	1	3RR	576.675	237.2196027	5.4	9057.407	39.25	54.52	0.154	1.664	10.80519481
X94	RR	3	12	2	3RR	591.55	244.4368185	5.39	4343.224	37.48	61.41	0.146	1.543	10.56849315
X95	RR	3	12	3	3RR	570.8	233.5759886	5.39	3648.103	35.54	60.28	0.15	1.598	10.65333333
X96	RR	3	12	4	3RR	575.15	234.1915329	5.41	2594.483	61.26	144.62	0.151	1.618	10.71523179
